# Supplementary material for: Cross-Sectional Study of Variations in Cephalometric Parameters in Arab Orthodontic Patients with Skeletal Class I and II
Source: J Clin Med. 2025 Jul 26;14(15):5292. doi: 10.3390/jcm14155292 (PMC12347226; doi:10.3390/jcm14155292)
Supplement: Supplementary file 1 [file jcm-14-05292-s001.zip]

Archive with 1 entries (1 files):
- jcm-3749845-supplementary.pdf
